# Supplementary material for: Topographic Guidance in Melt-Electrowritten Tubular Scaffolds Enhances Engineered Kidney Tubule Performance
Source: Front Bioeng Biotechnol. 2021 Jan 18;8:617364. doi: 10.3389/fbioe.2020.617364 (PMC7848123; doi:10.3389/fbioe.2020.617364)
Supplement: Supplementary Movie 2 — Perfusion of engineered tubules for renal barrier function testing. [file Data_Sheet_1.ZIP]

Archive with 1 entries (1 files):
- Movie S2 Perfusion of engineered tubules for renal barrier function testing.avi
